# Supplementary material for: Multicomponent DNA Nanomachines for Amplification-Free Viral RNA Detection
Source: Int J Mol Sci. 2025 Apr 12;26(8):3652. doi: 10.3390/ijms26083652 (PMC12026728; doi:10.3390/ijms26083652)
Supplement: Supplementary file 1 [file ijms-26-03652-s001.zip]

Archive with 1 entries (1 files):
- ijms-3538794-supplementary.pdf
